# Supplementary material for: Hyperconnectivity during screen-based stories listening is associated with lower narrative comprehension in preschool children exposed to screens vs dialogic reading: An EEG study
Source: PLoS One. 2019 Nov 22;14(11):e0225445. doi: 10.1371/journal.pone.0225445 (PMC6874384; doi:10.1371/journal.pone.0225445)
Supplement: S1 File — (XLS) [file pone.0225445.s001.xls]

## Sheet: PlosOnedataset
ID	Stories_EEG_network_strength	Stories_EEG_efficiency	Stories_EEG_transitivity	EEG_percent_accuracy_stories	Age_Test1	Gender	Matrix_WPPSI_SD	Naming_WPPSI_SD	Vocabulary_WPPSI_SD	PPVT_SD	Naming_WPPSI_SD_Test2	Vocabulary_WPPSI_SD_Test2
1	13.8936	0.0697	0.0328	40	63	1	10	10	10	#NULL!	15	11
2	13.1595	0.057	0.0242	60	65	2	12	8	13	#NULL!	9	10
3	13.5244	0.0302	0.0194	80	73	1	15	12	8	#NULL!	12	9
4	18.3952	0.0841	0.0314	60	67	1	13	6	10	#NULL!	6	8
5	15.7622	0.0662	0.0283	80	69	2	4	8	9	#NULL!	10	9
6	9.94851	0.0722	0.026	100	66	2	12	9	14	#NULL!	11	11
7	13.4885	0.0885	0.0327	100	65	1	14	10	13	#NULL!	12	11
8	20.0357	0.1087	0.0405	100	74	2	9	10	11	#NULL!	10	13
9	14.4951	0.0905	0.0346	40	63	2	10	15	11	#NULL!	11	10
10	15.3878	0.164	0.0591	40	72	1	11	5	9	#NULL!	3	8
11	13.836	0.0474	0.022	100	65	1	10	9	8	#NULL!	11	7
12	10.8577	0.0524	0.0241	60	67	1	14	8	6	#NULL!	9	10
13	11.426	0.1252	0.037	60	62	1	5	10	10	#NULL!	12	10
14	20.5235	0.0897	0.0323	100	69	2	13	9	12	#NULL!	10	10
15	9.62078	0.0486	0.0228	60	62	1	8	7	11	#NULL!	10	9
16	16.6815	0.1085	0.0442	60	73	2	8	10	9	#NULL!	14	10
17	24.1854	0.1621	0.0582	100	70	1	7	8	13	#NULL!	10	13
18	120.975	0.1951	0.0669	100	71	2	8	11	12	#NULL!	10	10
19	63.974	0.2177	0.0711	80	69	1	10	4	6	#NULL!	4	6
20	126.162	0.2208	0.1337	40	55	1	15	11	12	#NULL!	11	9
21	28.4985	0.0569	0.024	60	54	1	11	7	7	#NULL!	9	4
22	11.3236	0.0355	0.0197	100	59	1	15	14	11	#NULL!	13	11
23	129.027	0.1982	0.0773	60	51	1	12	12	12	#NULL!	11	12
24	29.3093	0.0543	0.0259	20	54	2	11	6	12	#NULL!	10	9
25	46.4303	0.1236	0.0393	#NULL!	61	1	11	11	11	#NULL!	11	10
26	59.551	0.0887	0.0353	100	60	2	10	11	11	#NULL!	11	11
27	14.3326	0.0459	0.0216	100	56	1	12	8	7	#NULL!	8	6
28	139.054	0.162	0.0683	20	59	2	13	7	10	#NULL!	5	7
29	58.3596	0.089	0.0349	60	60	1	11	14	13	#NULL!	17	13
30	194.005	0.268	0.114	#NULL!	50	1	9	8	13	#NULL!	11	9
31	42.009	0.0642	0.0282	#NULL!	52	1	9	7	6	#NULL!	6	5
32	150.248	0.2215	0.0746	0	59	2	5	#NULL!	1	#NULL!	5	5
